# Supplementary material for: Prominent facilitation at beta and gamma frequency range revealed with physiological calcium concentration in adult mouse piriform cortex in vitro
Source: PLoS One. 2017 Aug 18;12(8):e0183246. doi: 10.1371/journal.pone.0183246 (PMC5562311; doi:10.1371/journal.pone.0183246)
Supplement: S1 Dataset — (XLS) [file pone.0183246.s001.xls]

## Sheet: Observed_Values_N-wave
		Effect of calcium concentration on N-wave amplitude
			Calcium concentration (mM)
		Experiment	0.3	0.5	0.7	0.9	1.1 (control)	1.1 (recovery)	2.2	3.3
		157			-0.15		-0.22	-0.22
		158	0				-0.54	-0.57
		159		-0.18			-0.37	-0.35
		160		-0.4			-0.6	-0.53
		161	-0.02				-0.36	-0.38
		163		-0.18			-0.37	-0.35
		181			-0.47	-0.59	-0.61	-0.55
		182					-0.69	-0.69	-0.87
		183-1			-0.24	-0.31	-0.39	-0.39
		183-2					-0.41	-0.41	-0.48
		184		-0.4			-0.6	-0.53	-0.88
		186-1		-0.38	-0.58		-0.7	-0.65
		186-2				-0.75	-0.65	-0.59	-1.01
		187					-0.32	-0.35	-0.5
		188				-0.41	-0.69	-0.74	-0.94
		203					-0.56	-0.63	-1.07	-1.03
		204	-0.04				-0.38	-0.41		-0.5
		205					-0.46	-0.58	-0.59
	Short-term plasticity protocols. N-wave amplitude in 1.1 mM calcium
		Experiment	Mouse 157	Mouse 158	Mouse 159	Mouse 160	Mouse 161	Mouse 162	Mouse 181	Mouse 182	Mouse 183	Mouse 184	Mouse 185	Mouse 186	Mouse 187	Mouse 188	Mouse 203	Mouse 204	Mouse 205
	Pulse Number	Freq (Hz)	Amp. Peak 1 [mV]	Amp. Peak 1 [mV]	Amp. Peak 1 [mV]	Amp. Peak 1 [mV]	Amp. Peak 1 [mV]	Amp. Peak 1 [mV]	Amp. Peak 1 [mV]	Amp. Peak 1 [mV]	Amp. Peak 1 [mV]	Amp. Peak 1 [mV]	Amp. Peak 1 [mV]	Amp. Peak 1 [mV]	Amp. Peak 1 [mV]	Amp. Peak 1 [mV]	Amp. Peak 1 [mV]	Amp. Peak 1 [mV]	Amp. Peak 1 [mV]
	1	100	-0.249939	-0.537888	-0.680588	-0.401489	-0.496536	-0.927979	N/A	N/A	N/A	N/A	-0.477493	-0.630345	-0.339142	-0.721497	-0.625747	-0.474675	-0.489182
	2	100	-0.227554	-0.683136	-1.02153	-0.433777	-0.607269	-0.917236	N/A	N/A	N/A	N/A	-0.45932	-0.647345	-0.3181	-0.891159	-0.667617	-0.562959	-0.452081
	3	100	-0.191956	-0.76445	-1.17096	-0.474716	-0.52504	-0.813721	N/A	N/A	N/A	N/A	-0.464325	-0.590795	-0.329071	-0.937332	-0.748714	-0.608109	-0.461458
	4	100	-0.186584	-0.762329	-1.13684	-0.416687	-0.514908	-0.835693	N/A	N/A	N/A	N/A	-0.438766	-0.534398	-0.291504	-0.850159	-0.739476	-0.553504	-0.417068
	5	100	-0.174286	-0.686417	-1.00447	-0.38208	-0.489624	-0.773438	N/A	N/A	N/A	N/A	-0.396881	-0.489052	-0.255066	-0.733765	-0.680669	-0.47772	-0.370797
	1	50	-0.249969	-0.51503	-0.661438	-0.389053	-0.477524	-0.874023	-0.337229	-0.741673	-0.471864	-0.610107	-0.493332	-0.640779	-0.34285	-0.735718	-0.627195	-0.488965	-0.507139
	2	50	-0.326797	-0.777359	-1.11319	-0.48819	-0.684265	-1.0481	-0.498648	-1.05313	-0.548472	-0.703421	-0.547516	-0.749409	-0.381348	-0.990616	-0.746394	-0.65235	-0.529
	3	50	-0.341492	-1.03181	-1.49234	-0.602005	-0.721283	-1.1311	-0.504183	-1.18497	-0.571593	-0.880821	-0.632309	-0.788844	-0.422089	-1.14035	-0.905633	-0.759371	-0.576562
	4	50	-0.32518	-1.02869	-1.54416	-0.604752	-0.748947	-1.15283	-0.51708	-1.17013	-0.576172	-0.853246	-0.629349	-0.779682	-0.403488	-1.11647	-0.91894	-0.74174	-0.561705
	5	50	-0.328918	-1.00647	-1.46466	-0.585526	-0.720306	-1.08789	-0.491163	-1.10572	-0.594284	-0.808427	-0.599335	-0.718506	-0.397003	-1.04535	-0.892552	-0.67813	-0.524575
	1	25	-0.246414	-0.502411	-0.640213	-0.387177	-0.482758	-0.865234	-0.342641	-0.760782	-0.487331	-0.619282	-0.499649	-0.638646	-0.338333	-0.73143	-0.631055	-0.497804	-0.499815
	2	25	-0.33609	-0.824066	-1.12035	-0.528275	-0.648087	-1.07764	-0.524012	-1.09853	-0.603318	-0.76628	-0.612015	-0.796438	-0.404434	-1.02075	-0.770365	-0.689459	-0.566036
	3	25	-0.372009	-1.04572	-1.48198	-0.643478	-0.802124	-1.28076	-0.558416	-1.25014	-0.689123	-0.921721	-0.703659	-0.878688	-0.467621	-1.17606	-0.903383	-0.776209	-0.618699
	4	25	-0.363846	-1.07436	-1.56183	-0.669266	-0.817703	-1.26807	-0.571817	-1.2552	-0.684485	-0.924843	-0.702255	-0.876362	-0.461853	-1.1804	-0.946198	-0.77685	-0.613089
	5	25	-0.360336	-1.06145	-1.53577	-0.657944	-0.808258	-1.24438	-0.574582	-1.23808	-0.711531	-0.903243	-0.667206	-0.850714	-0.468185	-1.1436	-0.926849	-0.742895	-0.594708
	1	12.5	-0.247177	-0.494324	-0.616882	-0.37851	-0.483795	-0.873047	-0.33316	-0.757892	-0.481511	-0.617689	-0.489807	-0.64006	-0.338867	-0.73584	-0.633845	-0.495349	-0.500605
	2	12.5	-0.308289	-0.779892	-1.01007	-0.50914	-0.654312	-1.08667	-0.459116	-1.04593	-0.614726	-0.771536	-0.615677	-0.790733	-0.410095	-0.969894	-0.745603	-0.658031	-0.567116
	3	12.5	-0.331039	-0.914627	-1.24171	-0.584839	-0.758331	-1.20459	-0.513349	-1.15682	-0.697127	-0.852359	-0.677643	-0.854505	-0.464462	-1.06345	-0.841807	-0.723806	-0.599741
	4	12.5	-0.338577	-0.954407	-1.3118	-0.600235	-0.770615	-1.20508	-0.528505	-1.17937	-0.714507	-0.856934	-0.692657	-0.857101	-0.471542	-1.07452	-0.865595	-0.723969	-0.600903
	5	12.5	-0.329041	-0.955841	-1.31061	-0.60376	-0.772385	-1.19263	-0.534529	-1.16465	-0.725012	-0.859259	-0.684006	-0.856548	-0.476166	-1.06807	-0.858731	-0.717469	-0.595184
	1	6.25	-0.246796	-0.486359	-0.620132	-0.36409	-0.483215	-0.879883	-0.333437	-0.742834	-0.479281	-0.608565	-0.4897	-0.628341	-0.332458	-0.723282	-0.631739	-0.482551	-0.494973
	2	6.25	-0.262772	-0.668976	-0.861435	-0.440231	-0.614288	-1.01953	-0.404132	-0.92978	-0.565139	-0.708637	-0.571274	-0.724275	-0.380096	-0.846649	-0.68003	-0.57452	-0.523083
	3	6.25	-0.272842	-0.732178	-0.934067	-0.461853	-0.645737	-1.05273	-0.444554	-0.977717	-0.600566	-0.738641	-0.5867	-0.752287	-0.405792	-0.875473	-0.717215	-0.59264	-0.540047
	4	6.25	-0.274933	-0.755692	-0.959366	-0.480026	-0.659729	-1.07227	-0.451832	-0.992781	-0.61755	-0.753405	-0.59584	-0.759162	-0.419266	-0.894012	-0.709889	-0.60142	-0.539034
	5	6.25	-0.282471	-0.76033	-0.963196	-0.483734	-0.664948	-1.05933	-0.449014	-1.00076	-0.619926	-0.75009	-0.599792	-0.761436	-0.423813	-0.885223	-0.723123	-0.594061	-0.536649
	1	3.125	-0.243547	-0.480533	-0.611717	-0.368059	-0.481601	-0.883057	-0.330857	-0.74552	-0.47418	-0.609362	-0.488068	-0.624859	-0.329742	-0.723053	-0.626004	-0.477133	-0.491931
	2	3.125	-0.233612	-0.556285	-0.700306	-0.37735	-0.529039	-0.912109	-0.35667	-0.814473	-0.492253	-0.636051	-0.51149	-0.657214	-0.342117	-0.748962	-0.642323	-0.497004	-0.491586
	3	3.125	-0.233951	-0.574188	-0.722343	-0.387878	-0.543382	-0.92749	-0.371813	-0.823222	-0.50706	-0.640188	-0.511719	-0.662572	-0.341995	-0.747833	-0.638338	-0.497382	-0.486025
	4	3.125	-0.228712	-0.57429	-0.725724	-0.385335	-0.543586	-0.916992	-0.376234	-0.828138	-0.507337	-0.642745	-0.511444	-0.662109	-0.347275	-0.750992	-0.618909	-0.495566	-0.484101
	5	3.125	-0.224508	-0.571832	-0.733514	-0.388777	-0.549011	-0.909912	-0.376815	-0.827881	-0.513982	-0.650159	-0.511124	-0.663124	-0.344925	-0.741104	-0.614492	-0.500132	-0.478694
	Short-term plasticity protocols. N-wave amplitude in 2.2 mM calcium
		Experiment								Mouse 182	Mouse 183	Mouse 184		Mouse 186	Mouse 187	Mouse 188	Mouse 203		Mouse 205
	Pulse Number	Freq (Hz)								Amp. Peak 1 [mV]	Amp. Peak 1 [mV]	Amp. Peak 1 [mV]		Amp. Peak 1 [mV]	Amp. Peak 1 [mV]	Amp. Peak 1 [mV]	Amp. Peak 1 [mV]		Amp. Peak 1 [mV]
	1	100								N/A	N/A	N/A		-1.05146	-0.520172	-1.02991	-1.13625		-0.62123
	2	100								N/A	N/A	N/A		-0.968835	-0.429459	-1.05516	-0.919708		-0.553694
	3	100								N/A	N/A	N/A		-0.819067	-0.370682	-0.817703	-0.820266		-0.453254
	4	100								N/A	N/A	N/A		-0.694775	-0.323563	-0.653168	-0.722036		-0.366791
	5	100								N/A	N/A	N/A		-0.568469	-0.260132	-0.517471	-0.578115		-0.309704
	1	50								-0.873548	-0.55587	-0.902614		-1.10813	-0.539902	-1.09387	-1.17665		-0.644138
	2	50								-1.15017	-0.711747	-1.06442		-1.1745	-0.552292	-1.2876	-1.19985		-0.661717
	3	50								-1.11371	-0.778821	-1.06304		-1.13665	-0.524796	-1.14285	-1.1738		-0.621026
	4	50								-0.981386	-0.717388	-0.910803		-0.989709	-0.444275	-1.00021	-1.0274		-0.542154
	5	50								-0.896253	-0.656494	-0.805479		-0.902307	-0.444336	-0.883438	-0.92812		-0.487004
	1	25								-0.913825	-0.585449	-0.943669		-1.10574	-0.550644	-1.10777	-1.18401		-0.644938
	2	25								-1.25044	-0.813322	-1.17669		-1.31389	-0.632019	-1.39119	-1.35423		-0.720259
	3	25								-1.26334	-0.904078	-1.19849		-1.28849	-0.602692	-1.33458	-1.32077		-0.706422
	4	25								-1.18044	-0.863037	-1.09839		-1.20887	-0.613922	-1.22446	-1.21827		-0.655701
	5	25								-1.11754	-0.818244	-1.03576		-1.14866	-0.59726	-1.14456	-1.15272		-0.628721
	1	12.5								-0.89756	-0.576043	-0.939829		-1.09604	-0.538147	-1.0894	-1.17478		-0.643963
	2	12.5								-1.23643	-0.845228	-1.20873		-1.32854	-0.663666	-1.38017	-1.38887		-0.742964
	3	12.5								-1.27906	-0.914435	-1.23027		-1.34387	-0.700241	-1.36542	-1.35937		-0.734392
	4	12.5								-1.25073	-0.911287	-1.1804		-1.30778	-0.675217	-1.31859	-1.32157		-0.721098
	5	12.5								-1.23265	-0.891319	-1.1694		-1.28105	-0.670486	-1.29314	-1.28541		-0.708045
	1	6.25								-0.900476	-0.568668	-0.921525		-1.07554	-0.526978	-1.07179	-1.15943		-0.627919
	2	6.25								-1.12931	-0.771549	-1.13206		-1.25183	-0.632919	-1.26439	-1.28656		-0.706036
	3	6.25								-1.15022	-0.821328	-1.14994		-1.26781	-0.647537	-1.27632	-1.29447		-0.700428
	4	6.25								-1.15958	-0.826827	-1.14954		-1.25251	-0.643311	-1.25732	-1.2716		-0.69543
	5	6.25								-1.15024	-0.827238	-1.13374		-1.23717	-0.639114	-1.23558	-1.25804		-0.687405
	1	3.125								-0.877303	-0.560277	-0.91395		-1.05771	-0.524384	-1.04901	-1.14211		-0.630194
	2	3.125								-0.975883	-0.654605	-0.988308		-1.12576	-0.555344	-1.12337	-1.16782		-0.639078
	3	3.125								-0.998971	-0.678325	-1.00368		-1.12545	-0.56601	-1.11052	-1.17504		-0.63771
	4	3.125								-0.998377	-0.681679	-1.00233		-1.12369	-0.561523	-1.10023	-1.15701		-0.631984
	5	3.125								-0.993969	-0.680394	-0.995309		-1.12927	-0.557037	-1.09906	-1.14921		-0.636727
